# Supplementary material for: Biomechanical Performance of BoneHelix® Compared with Elastic Stable Intramedullary Nailing (ESIN) in a Pediatric Tibia Fracture Model
Source: Life (Basel). 2021 Nov 5;11(11):1189. doi: 10.3390/life11111189 (PMC8622329; doi:10.3390/life11111189)
Supplement: Supplementary file 1 [file life-11-01189-s001.zip]

Archive with 3 entries (3 files):
- Supplementary material - Pictures after load-to-failure tests.pdf
- Supplementary material Table S1 - Experimental data after load-to-failure tests of BoneHelix.xlsx
- Supplementary material Table S2 - Experimental data after load-to-failure tests of ESIN.xlsx
